# Supplementary material for: Experimental Determination and Computational Prediction of Dehydroabietic Acid Solubility in (−)-α-Pinene + (−)-β-Caryophyllene + P-Cymene System
Source: Molecules. 2022 Feb 11;27(4):1220. doi: 10.3390/molecules27041220 (PMC8875717; doi:10.3390/molecules27041220)
Supplement: Supplementary file 1 [file molecules-27-01220-s001.zip]

Archive with 1 entries (1 files):
- molecules-1568244-supplementary.pdf
